# Supplementary material for: Null cyp1b1 Activity in Zebrafish Leads to Variable Craniofacial Defects Associated with Altered Expression of Extracellular Matrix and Lipid Metabolism Genes
Source: Int J Mol Sci. 2021 Jun 16;22(12):6430. doi: 10.3390/ijms22126430 (PMC8234340; doi:10.3390/ijms22126430)
Supplement: Supplementary file 1 [file ijms-22-06430-s001.zip]

Archive with 1 entries (1 files):
- ijms-1247243-revised-suppl..pdf
